# Supplementary material for: Microbiota-gut-brain axis in avian parenting: gut microbiome associates with nest-construction behavior and neural gene expression in a songbird
Source: Anim Microbiome. 2025 Nov 18;7:120. doi: 10.1186/s42523-025-00486-w (PMC12625345; doi:10.1186/s42523-025-00486-w)
Supplement: Supplementary file 2 — Supplementary Material 2 [file 42523_2025_486_MOESM2_ESM.xlsx]

## Sheet: Table S1_gut_metadata
Table S1. Metadata of gut microbiota samples from nesting and non-nesting control zebra finches
sample-id	subject-name	treatment	sex	collection-date	raw_reads	dada2_output	filt_contam	faith_pd	pielou_evenness	shannon_entropy	p__Actinobacteriota	p__Bacteroidota	p__Campilobacterota	p__Firmicutes	p__Proteobacteria	f__Campylobacteraceae	f__Lactobacillaceae
Z01	NM.M.Z08	Control_no_material	Male	2019-08-01	154994	117681	109756	2.8079	0.0366849	0.126909	0.000564889	4.55556e-05	0.987454	0.0110973	0.000610445	0.987454	0.0109698
Z02	NM.F.Z08	Control_no_material	Female	2019-08-01	251334	189177	91332	4.72117	0.265159	1.21574	0.00455481	0.000339421	0.689857	0.24469	0.0596286	0.689857	0.242609
Z03	NP.M.Z08	Control_no_partner	Male	2019-08-01	218875	166301	159972	4.04874	0.299359	1.31488	0.00143775	0.000150026	0.130435	0.845998	0.02161	0.130435	0.836709
Z04	E.M.Z08	Nesting	Male	2019-08-01	288765	222654	174842	3.25589	0.300883	1.14557	7.43528e-05	8.57917e-05	0.749397	0.249437	0.000497592	0.749397	0.248699
Z05	E.F.Z08	Nesting	Female	2019-08-01	289581	217353	205829	3.84909	0.287946	1.42654	0.00174417	0.000330371	0.454489	0.526029	0.0170433	0.454489	0.52598
Z06	NP.F.Z08	Control_no_partner	Female	2019-08-01	286542	218566	215154	4.21113	0.265379	1.33868	0.00252377	0.000204505	0.0662363	0.924166	0.00652556	0.0662363	0.919286
Z07	E.F.Z09	Nesting	Female	2019-08-15	233850	178260	141020	3.98918	0.134951	0.662188	0.00156006	0.000156006	0.901369	0.0959935	0.000510566	0.901369	0.0780244
Z08	E.M.Z09	Nesting	Male	2019-08-15	263004	194767	120715	3.3484	0.315199	1.40561	3.31359e-05	0.000132544	0.780052	0.219136	0.000323075	0.758464	0.218805
Z09	NP.F.Z09	Control_no_partner	Female	2019-08-15	297735	231346	178633	3.46514	0.05431	0.226469	0.000324688	0.000100765	0.974394	0.0122934	0.0125733	0.974394	0.0101381
Z10	NM.F.Z09	Control_no_material	Female	2019-08-15	254725	196659	138706	3.8199	0.267364	1.20944	0.000720949	0.000173028	0.674845	0.316021	0.00800254	0.674845	0.31548
Z11	NM.M.Z09	Control_no_material	Male	2019-08-15	308533	237242	70918	4.52359	0.222972	1.08319	0.0149468	0	0.833822	0.112877	0.0305705	0.833822	0.106856
Z12	NP.M.Z09	Control_no_partner	Male	2019-08-15	303481	233375	162715	3.49879	0.074528	0.327351	0.000294994	0.000467074	0.962954	0.0351289	0.0008604	0.962954	0.032351
Z13	NM.F.Z10	Control_no_material	Female	2019-08-20	332754	241887	169209	4.72358	0.320126	1.65503	0.00421963	0.000171386	0.604513	0.383608	0.00732821	0.604513	0.302697
Z14	NM.M.Z10	Control_no_material	Male	2019-08-20	296245	225545	194791	3.19318	0.334655	1.44635	0.00527745	0.000107808	0.134888	0.842529	0.0169258	0.134888	0.841872
Z15	NP.F.Z10	Control_no_partner	Female	2019-08-20	230818	179757	122412	5.44102	0.242906	1.27475	0.0833497	0.00140509	0.828162	0.0410907	0.0435333	0.828162	0.000735222
Z16	E.F.Z10	Nesting	Female	2019-08-20	345195	272277	255889	2.61541	0.0861148	0.378244	0.00110204	8.20668e-05	0.955707	0.040713	0.00233695	0.955707	0.0406895
Z17	E.M.Z10	Nesting	Male	2019-08-20	258981	189810	96484	3.87662	0.0585215	0.24403	0.00184487	0.000435305	0.971964	0.0248746	0.000570043	0.971964	0.0247088
Z18	NP.M.Z10	Control_no_partner	Male	2019-08-20	247813	182449	168757	1.88406	0.299852	1.03732	0.000385169	0	0.0179193	0.939131	0.0425642	0.0179193	0.935813
Z19	E.M.Z11	Nesting	Male	2019-08-21	274866	198745	56323	3.66121	0.538671	2.28823	0.00140262	0.000195302	0.410578	0.585001	0.00239689	0.410578	0.584042
Z20	E.F.Z11	Nesting	Female	2019-08-21	226387	146266	74209	2.4432	0.384456	1.46376	0.00117237	0	0.679136	0.0109555	0.308251	0.679136	0.0109555
Z21	NP.M.Z11	Control_no_partner	Male	2019-08-21	320369	244681	152793	5.3463	0.0971698	0.498411	0.0268075	0.000431957	0.950894	0.0195035	0.0010668	0.950894	0.0142022
Z22	NM.M.Z11	Control_no_material	Male	2019-08-21	358137	266122	197891	4.0365	0.329872	1.47104	0.00816106	0.000181918	0.319423	0.668636	0.00332506	0.319423	0.66812
Z23	NM.F.Z11	Control_no_material	Female	2019-08-21	253556	186928	184964	1.66662	0.303301	1.23973	6.48775e-05	0	0.0290002	0.956137	0.0147975	0.0290002	0.956137
Z24	NP.F.Z11	Control_no_partner	Female	2019-08-21	341861	253696	205668	2.07697	0.325548	1.20467	0.000520256	3.40354e-05	0.0887401	0.910074	0.000607776	0.0887401	0.90824
Z25	NM.M.Z12	Control_no_material	Male	2019-09-06	61390	45930	37156	1.22468	0.0944014	0.265018	0.000269136	0	0.962994	0.036737	0	0.962994	0.036737
Z26	NM.F.Z12	Control_no_material	Female	2019-09-06	47002	35166	33027	1.11918	0.499513	1.29122	0.0006964	0	0.101856	0.897448	0	0.101856	0.897448
Z27	NP.M.Z12	Control_no_partner	Male	2019-09-06	227482	170743	148220	3.89385	0.410221	1.92822	0.00218594	0	0.412853	0.531932	0.0528404	0.412853	0.531366
Z28	E.M.Z12	Nesting	Male	2019-09-06	271538	202958	56879	3.79334	0.179078	0.786569	0.00249653	0	0.794107	0.201832	0.000826316	0.794107	0.199986
Z29	E.F.Z12	Nesting	Female	2019-09-06	238622	181977	145343	2.03078	0.0319545	0.110544	0.000357774	0	0.988579	0.00340574	0.00765775	0.988579	0.00326813
Z30	NP.F.Z12	Control_no_partner	Female	2019-09-06	251761	184297	108013	4.01246	0.354731	1.77366	0.00480498	0.000592521	0.255997	0.738133	0.00010184	0.255997	0.735254
Z31	E.F.Z13	Nesting	Female	2019-09-25	224824	170526	151100	3.03343	0.262344	1.13383	0.00127068	0	0.746698	0.245069	0.00683653	0.746698	0.242793
Z32	E.M.Z13	Nesting	Male	2019-09-25	249238	187459	62664	2.42525	0.0185774	0.0642673	0.000734074	0	0.994558	0.00400549	0.000111707	0.994558	0.00196285
Z33	NP.F.Z13	Control_no_partner	Female	2019-09-25	232933	167696	94108	3.46492	0.312741	1.3285	0.00137077	0.000393165	0.655407	0.342479	0.000223148	0.655407	0.342213
Z34	NM.F.Z13	Control_no_material	Female	2019-09-25	233337	175806	115773	3.85764	0.148373	0.651701	0.00341185	8.63759e-05	0.905626	0.0874988	0.00317863	0.905626	0.0608691
Z35	NM.M.Z13	Control_no_material	Male	2019-09-25	297206	215813	160536	3.39602	0.329859	1.53182	0.000161957	0	0.0217521	0.971371	0.00652813	0.0217521	0.968586
Z36	NP.M.Z13	Control_no_partner	Male	2019-09-25	363554	256487	69972	4.13753	0.413274	1.81523	0.0045018	8.57486e-05	0.224961	0.767693	0.00197222	0.224961	0.766864
Z37	E.F.Z14	Nesting	Female	2021-07-26	155931	110704	87607	2.02	0.29868	1.07076	0.000216878	0	0.829021	0.103302	0.0674604	0.829021	0.0574726
Z38	E.M.Z14	Nesting	Male	2021-07-26	177906	124859	73242	5.25883	0.399889	2.03442	0.0161929	0.000614402	0.499222	0.372027	0.110169	0.49914	0.366265
Z39	NM.F.Z14	Control_no_material	Female	2021-07-26	169118	106613	35641	3.16872	0.379445	1.71644	0.015095	0	0.420555	0.562274	0.00173957	0.420555	0.560815
Z40	NM.M.Z14	Control_no_material	Male	2021-07-26	140931	104221	92866	1.65865	0.131868	0.41801	0.000107682	0	0.949551	0.0106067	0.0397347	0.949551	0.0106067
Z41	NM.F.Z15	Control_no_material	Female	2021-08-04	152359	105523	35592	2.47364	0.518551	2.11956	0.00182625	0	0.926641	0.033575	0.0378456	0.624073	0.0321702
Z42	NM.M.Z15	Control_no_material	Male	2021-08-04	152033	120310	118751	2.74313	0.13102	0.498841	0.000799993	0.000109473	0.92774	0.0373723	0.0339787	0.927714	0.0366565
Z43	E.F.Z15	Nesting	Female	2021-08-04	151784	119706	117688	1.54737	0.0172065	0.0483047	0	0	0.995998	0.00294847	0.00105363	0.995998	0.00294847
Z44	E.M.Z15	Nesting	Male	2021-08-04	126002	97894	94887	1.34261	0.0119873	0.0239745	0	0	0.997934	0.00191807	0.000147544	0.997934	0.00191807
Z45	E.M.Z16	Nesting	Male	2021-08-05	169998	98451	52479	3.2914	0.467279	2.05244	0.00367766	0	0.175194	0.0748299	0.71259	0.175194	0.074525
Z46	E.F.Z16	Nesting	Female	2021-08-05	186531	140154	121756	2.04164	0.0593416	0.188109	8.21315e-05	3.28526e-05	0.973849	0.0256497	0.000336739	0.973849	0.0255922
Z47	NM.M.Z16	Control_no_material	Male	2021-08-05	193387	125984	23856	3.31734	0.20015	0.850223	0.00155097	0.0004611	0.890091	0.0446429	0.0627515	0.890091	0.0406606
Z48	NM.F.Z16	Control_no_material	Female	2021-08-05	159878	109469	105048	2.34012	0.639484	2.55794	4.75973e-05	0	0.227125	0.315894	0.456934	0.226439	0.11768

## Sheet: Table S2_behavior_record
Table S2. Behavior records of zebra finches from nesting and control groups during 90-minute behavior test
subject-name	treatment	sex	date	gut-microbiome	brain-transcriptome	latency-to-initiate-nesting	fetching	duration-in-nest-box	upright-fluffed-singing-posture	copulation	allopreen	autopreen	feeding	drinking
E.F.Z03	Nesting	Female	2019-03-27	no	yes	2	0	3805	n/a	0	0	2	231	9
E.M.Z03	Nesting	Male	2019-03-27	no	yes	2	809	1788	186	0	0	200	230	6
NM.F.Z03	Control_no_material	Female	2019-03-27	no	yes	n/a	n/a	1143	n/a	0	0	34	309	7
NM.M.Z03	Control_no_material	Male	2019-03-27	no	yes	n/a	n/a	2145	0	0	0	0	304	53
NP.F.Z03	Control_no_partner	Female	2019-03-27	no	yes	n/a	0	0	n/a	n/a	n/a	11	358	22
NP.M.Z03	Control_no_partner	Male	2019-03-27	no	yes	n/a	0	0	63	n/a	n/a	6	234	289
E.F.Z06	Nesting	Female	2019-04-30	no	yes	8	0	1863	n/a	0	1	12	357	6
E.M.Z06	Nesting	Male	2019-04-30	no	yes	8	262	1142	116	0	42	246	276	18
NM.F.Z06	Control_no_material	Female	2019-04-30	no	yes	n/a	n/a	252	n/a	0	0	0	318	10
NM.M.Z06	Control_no_material	Male	2019-04-30	no	yes	n/a	n/a	885	27	0	0	190	143	15
NP.F.Z06	Control_no_partner	Female	2019-04-30	no	yes	n/a	0	0	n/a	n/a	n/a	46	188	110
NP.M.Z06	Control_no_partner	Male	2019-04-30	no	yes	n/a	0	0	143	n/a	n/a	163	320	7
E.F.Z07	Nesting	Female	2019-05-20	no	yes	7	0	3037	n/a	0	0	32	239	11
E.M.Z07	Nesting	Male	2019-05-20	no	yes	7	1517	1001	53	0	0	49	278	33
NM.F.Z07	Control_no_material	Female	2019-05-20	no	yes	n/a	n/a	521	n/a	8	8	255	693	72
NM.M.Z07	Control_no_material	Male	2019-05-20	no	yes	n/a	n/a	697	0	8	0	211	189	40
NP.F.Z07	Control_no_partner	Female	2019-05-20	no	yes	n/a	0	0	n/a	n/a	n/a	187	1309	38
NP.M.Z07	Control_no_partner	Male	2019-05-20	no	yes	n/a	0	0	214	n/a	n/a	804	172	7
NM.M.Z08	Control_no_material	Male	2019-08-01	yes	yes	n/a	n/a	0	55	1	7	628	349	70
NM.F.Z08	Control_no_material	Female	2019-08-01	yes	yes	n/a	n/a	0	n/a	1	185	271	512	222
NP.M.Z08	Control_no_partner	Male	2019-08-01	yes	yes	n/a	0	0	598	n/a	n/a	178	299	6
E.M.Z08	Nesting	Male	2019-08-01	yes	yes	10	1360	1669	78	0	1	145	86	2
E.F.Z08	Nesting	Female	2019-08-01	yes	yes	10	0	3147	n/a	0	0	476	535	7
NP.F.Z08	Control_no_partner	Female	2019-08-01	yes	yes	n/a	0	66	n/a	n/a	n/a	28	419	6
E.F.Z09	Nesting	Female	2019-08-15	yes	yes	3	0	4928	n/a	0	0	0	235	3
E.M.Z09	Nesting	Male	2019-08-15	yes	yes	3	1725	2411	37	0	0	16	230	17
NP.F.Z09	Control_no_partner	Female	2019-08-15	yes	yes	n/a	0	0	n/a	n/a	n/a	333	118	70
NM.F.Z09	Control_no_material	Female	2019-08-15	yes	yes	n/a	n/a	96	n/a	0	0	61	280	0
NM.M.Z09	Control_no_material	Male	2019-08-15	yes	yes	n/a	n/a	0	196	0	2	32	186	8
NP.M.Z09	Control_no_partner	Male	2019-08-15	yes	yes	n/a	0	0	258	n/a	n/a	499	328	41
NM.F.Z10	Control_no_material	Female	2019-08-20	yes	yes	n/a	n/a	0	n/a	0	115	317	172	0
NM.M.Z10	Control_no_material	Male	2019-08-20	yes	yes	n/a	n/a	0	228	0	15	166	208	58
NP.F.Z10	Control_no_partner	Female	2019-08-20	yes	yes	n/a	0	0	n/a	n/a	n/a	120	265	189
E.F.Z10	Nesting	Female	2019-08-20	yes	yes	8	0	3264	n/a	0	0	59	367	3
E.M.Z10	Nesting	Male	2019-08-20	yes	yes	8	587	2910	51	0	0	24	376	5
NP.M.Z10	Control_no_partner	Male	2019-08-20	yes	yes	n/a	0	0	254	n/a	n/a	24	230	9
E.M.Z11	Nesting	Male	2019-08-21	yes	yes	9	789	1343	117	0	0	215	109	11
E.F.Z11	Nesting	Female	2019-08-21	yes	yes	9	0	5211	n/a	0	0	0	130	0
NP.M.Z11	Control_no_partner	Male	2019-08-21	yes	yes	n/a	0	167	168	n/a	n/a	543	283	3
NM.M.Z11	Control_no_material	Male	2019-08-21	yes	yes	n/a	n/a	1137	242	1	0	11	218	19
NM.F.Z11	Control_no_material	Female	2019-08-21	yes	yes	n/a	n/a	149	n/a	1	0	50	543	14
NP.F.Z11	Control_no_partner	Female	2019-08-21	yes	yes	n/a	0	0	n/a	n/a	n/a	363	154	178
NM.M.Z12	Control_no_material	Male	2019-09-06	yes	yes	n/a	n/a	0	53	2	0	276	725	2
NM.F.Z12	Control_no_material	Female	2019-09-06	yes	yes	n/a	n/a	0	n/a	2	32	540	795	19
NP.M.Z12	Control_no_partner	Male	2019-09-06	yes	yes	n/a	0	0	5	n/a	n/a	27	71	11
E.M.Z12	Nesting	Male	2019-09-06	yes	yes	4	1367	716	83	0	3	140	451	20
E.F.Z12	Nesting	Female	2019-09-06	yes	yes	4	0	2184	n/a	0	0	84	546	7
NP.F.Z12	Control_no_partner	Female	2019-09-06	yes	yes	n/a	0	0	n/a	n/a	n/a	24	174	45
E.F.Z13	Nesting	Female	2019-09-25	yes	no	2	0	4644	n/a	3	0	0	161	0
E.M.Z13	Nesting	Male	2019-09-25	yes	no	2	362	2766	269	3	0	100	91	2
NP.F.Z13	Control_no_partner	Female	2019-09-25	yes	no	n/a	0	0	n/a	n/a	n/a	405	55	2
NM.F.Z13	Control_no_material	Female	2019-09-25	yes	no	n/a	n/a	142	n/a	0	9	317	260	15
NM.M.Z13	Control_no_material	Male	2019-09-25	yes	no	n/a	n/a	1031	192	0	31	228	201	13
NP.M.Z13	Control_no_partner	Male	2019-09-25	yes	no	n/a	0	0	79	n/a	n/a	7	136	11
E.F.Z14	Nesting	Female	2021-07-26	yes	no	7	0	932	n/a	3	0	215	545	23
E.M.Z14	Nesting	Male	2021-07-26	yes	no	7	1582	1809	10	3	0	368	230	17
NM.F.Z14	Control_no_material	Female	2021-07-26	yes	no	n/a	n/a	1466	n/a	0	285	698	588	61
NM.M.Z14	Control_no_material	Male	2021-07-26	yes	no	n/a	n/a	464	0	0	39	815	338	23
NM.F.Z15	Control_no_material	Female	2021-08-04	yes	no	n/a	n/a	1265	n/a	2	95	356	554	5
NM.M.Z15	Control_no_material	Male	2021-08-04	yes	no	n/a	n/a	952	0	2	95	605	287	6
E.F.Z15	Nesting	Female	2021-08-04	yes	no	2	0	2012	n/a	5	0	131	312	25
E.M.Z15	Nesting	Male	2021-08-04	yes	no	2	93	679	0	5	0	556	262	73
E.M.Z16	Nesting	Male	2021-08-05	yes	no	3	570	2138	0	0	0	398	160	2
E.F.Z16	Nesting	Female	2021-08-05	yes	no	3	20	2114	n/a	0	0	300	141	3
NM.M.Z16	Control_no_material	Male	2021-08-05	yes	no	n/a	n/a	1882	0	0	5	34	112	18
NM.F.Z16	Control_no_material	Female	2021-08-05	yes	no	n/a	n/a	1807	n/a	0	22	19	150	24

## Sheet: Table S3_brain_goi
Table S3. Genes of interest (GOI) selected for analysis based on their established roles in reproductive and social behaviors. Twelve of the 20 GOI were previously identified as differenitally expressed genes (DEGs) in Fang et al. (2024). For each DEG, the table indicates the sex(es), treatment comparion(s) and brain region(s) where differential expression was detected.
Ensembl-id	symbol	description	DEG (Fang et al. 2024)	sex	comparison	brain region
ENSTGUG00000010980	oxt	Belongs to the vasopressin oxytocin family	V	Female	E-NP	DNP
ENSTGUG00000020441	oxtr	oxytocin receptor [Source:NCBI gene;Acc:752011]
ENSTGUG00000029561	avp	vasotocin-neurophysin VT [Source:NCBI gene;Acc:100217635]	V	Female	E-NP	AMP
ENSTGUG00000025747	avpi1	arginine vasopressin induced 1 [Source:HGNC Symbol;Acc:HGNC:30898]
ENSTGUG00000020915	avpr1a	arginine vasopressin receptor 1A [Source:NCBI gene;Acc:100221836]	V	Female	E-NP	PM
ENSTGUG00000020586	avpr2	vasopressin oxytocin receptor subfamily (G-protein coupled receptor 1 family)	V	Female	E-NP	AMP
				Female	E-NP	SBN
ENSTGUG00000020465	vip	vasoactive intestinal peptide [Source:NCBI gene;Acc:100217965]	V	Female	E-NP	PM
ENSTGUG00000025240	vipr1	vasoactive intestinal peptide receptor 1 [Source:NCBI gene;Acc:100226500]
ENSTGUG00000000754	vipr2	vasoactive intestinal peptide receptor 2 [Source:NCBI gene;Acc:100229999]	V	Male	E-NP	DNP
ENSTGUG00000009295	th	tyrosine hydroxylase [Source:NCBI gene;Acc:100219119]
ENSTGUG00000000340	drd1	dopamine receptor D1 [Source:NCBI gene;Acc:100229034]	V	Female	E-NP	AMP
ENSTGUG00000000255	drd2	dopamine receptor D2 [Source:NCBI gene;Acc:100191007]	V	Female	E-NP	AMP
ENSTGUG00000013405	drd3	dopamine receptor D3 [Source:NCBI gene;Acc:100190794]
ENSTGUG00000027051	drd4	dopamine receptor D4 [Source:NCBI gene;Acc:100228686]
ENSTGUG00000009908	drd5	dopamine receptor D5 [Source:NCBI gene;Acc:100219893]	V	Female	E-NP	AMP
ENSTGUG00000001652	tac1	tachykinin precursor 1 [Source:NCBI gene;Acc:100227778]	V	Female	E-NP	AMP
				Female	E-NM	SBN
				Female	E-NP	SBN
				Female	E-NP	PM
ENSTGUG00000023859	tacr1	substance-P receptor-like [Source:NCBI gene;Acc:115498145]
ENSTGUG00000004367	gnrh1	gonadotropin releasing hormone 1 [Source:RefSeq mRNA;Acc:NM_001142320]	V	Female	E-NP	SBN
				Male	E-NM	SBN
				Male	E-NP	SBN
ENSTGUG00000029649	gnrhr	Gonadotropin-releasing hormone
ENSTGUG00000008983	ptpn5	protein tyrosine phosphatase non-receptor type 5 [Source:NCBI gene;Acc:100230601]	V	Male	E-NM	SBN
				Male	E-NP	DNP

## Sheet: Table S4_gut_beta_div
Table S4. Results of pairwise PERMANOVA from qiime2
		Bray-Curtis			weighted UniFrac
Group 1	Group 2	pseudo-F	p-value	q-value	pseudo-F	p-value	q-value
Control_no_material	Control_no_pair	0.83233	0.382	0.382	0.848407	0.368	0.368
Control_no_material	Nesting	3.36871	0.033	0.0495	3.13471	0.071	0.1065
Control_no_pair	Nesting	7.2961	0.01	0.03	7.18635	0.009	0.027

## Sheet: Table S5_gut_lefse_picrust2
Table S5. Microbiota functional pathways in the nesting and control groups predicted by PICRUSt2
Treatment	LDA score	p-value	Superclass 1	Superclass 2	BioCyc-id (Pathway)	Description	Description in Figure S4
Control_no_partner	3.46946	0.0285752	Generation of Precursor Metabolites and Energy	Fermentation (to SCFAs)	ANAEROFRUCAT-PWY	Homolactic fermentation	Homolactic fermentation
Control_no_partner	3.46609	0.0244689	Generation of Precursor Metabolites and Energy	Fermentation (to SCFAs)	P124-PWY	Bifidobacterium shunt	Bifidobacterium shunt
Control_no_partner	3.41782	0.0479762	Biosynthesis	Cell Structure Biosynthesis	PWY-6471	Peptidoglycan biosynthesis IV (Enterococcus faecium)	Peptidoglycan biosynthesis IV
Control_no_partner	3.41345	0.0431785	Generation of Precursor Metabolites and Energy	Fermentation (to SCFAs)	P122-PWY	Heterolactic fermentation	Heterolactic fermentation
Control_no_material	2.9176	0.0217119	Biosynthesis	Amino Acid Biosynthesis	PWY-7400	L-Arginine biosynthesis IV (archaebacteria)	L-Arginine biosynthesis IV
Control_no_material	2.89195	0.0217119	Biosynthesis	Amino Acid Biosynthesis	ARGSYN-PWY	L-Arginine biosynthesis I (via L-ornithine)	L-Arginine biosynthesis I_Orn
Control_no_material	2.73574	0.0202228	Biosynthesis	Amino Acid Biosynthesis	ARGSYNBSUB-PWY	L-Arginine biosynthesis II (acetyl cycle)	L-Arginine biosynthesis II
Control_no_material	2.59082	0.0203827	Biosynthesis	Amino Acid Biosynthesis	GLUTORN-PWY	L-Ornithine biosynthesis	L-Ornithine biosynthesis
Control_no_material	2.37276	0.0291258	Generation of Precursor Metabolites and Energy	-	GLYCOLYSIS-E-D	Superpathway of glycolysis and the Entner-Doudoroff pathway	Glycolysis and ED pathway
Control_no_material	2.30808	0.0366405	Biosynthesis	Cofactor, Carrier, and Vitamin Biosynthesis	PWY-5918	Superpathway of heme b biosynthesis from glutamate	Heme b biosynthesis_Glu
Control_no_material	2.14209	0.0305967	Degradation/Utilization/Assimilation	Nucleoside and Nucleotide Degradation	PWY-6608	Guanosine nucleotides degradation III	Guanosine nucleotides degradation III
Control_no_material	2.08928	0.0335953	Biosynthesis	Cofactor, Carrier, and Vitamin Biosynthesis	HEME-BIOSYNTHESIS-II	Heme b biosynthesis I (aerobic)	Heme b biosynthesis I
Nesting	3.31694	0.0216411	Biosynthesis	Cofactor, Carrier, and Vitamin Biosynthesis	HEMESYN2-PWY	Heme b biosynthesis II (anaerobic)	Heme b biosynthesis II
Nesting	3.29633	0.0320625	Degradation/Utilization/Assimilation	C1 Compound Utilization and Assimilation	P42-PWY	Incomplete reductive TCA cycle	Incomplete reductive TCA cycle
Nesting	3.26397	0.0283411	Biosynthesis	Amino Acid Biosynthesis	PWY-5101	L-Isoleucine biosynthesis II	L-Isoleucine biosynthesis II
Nesting	3.26069	0.0240765	Biosynthesis	Other Biosynthesis	PWY-7539	6-Hydroxymethyl-dihydropterin diphosphate biosynthesis III (Chlamydia)	HMDPP biosynthesis III
Nesting	3.25601	0.0243167	Biosynthesis	Amino Acid Biosynthesis	TRPSYN-PWY	L-Tryptophan biosynthesis	L-Tryptophan biosynthesis
Nesting	3.24092	0.0278116	Biosynthesis	Amino Acid Biosynthesis	COMPLETE-ARO-PWY	Superpathway of aromatic amino acid biosynthesis	AAA biosynthesis
Nesting	3.23636	0.0252765	Biosynthesis	Cofactor, Carrier, and Vitamin Biosynthesis	PWY-6895	Superpathway of thiamin diphosphate biosynthesis II	TDP biosynthesis II
Nesting	3.23594	0.0252765	Biosynthesis	Cofactor, Carrier, and Vitamin Biosynthesis	THISYN-PWY	Superpathway of thiamin diphosphate biosynthesis I	TDP biosynthesis I
Nesting	3.22608	0.0231753	Biosynthesis	Tetrapyrrole Biosynthesis	PWY-5188	Tetrapyrrole biosynthesis I (from glutamate)	Tetrapyrrole biosynthesis I_Glu
Nesting	3.22574	0.0197076	Biosynthesis	Cofactor, Carrier, and Vitamin Biosynthesis	PWY-6897	Thiamin salvage II	Thiamin salvage II
Nesting	3.22342	0.0138742	Biosynthesis	Carbohydrate Biosynthesis	PWY0-1241	ADP-L-glycero-beta-D-manno-heptose biosynthesis	ADP-Hep biosynthesis
Nesting	3.22088	0.024514	Biosynthesis	Amino Acid Biosynthesis	PWY-5103	L-Isoleucine biosynthesis III	L-Isoleucine biosynthesis III
Nesting	3.21672	0.0179213	Biosynthesis	Carbohydrate Biosynthesis	PWY-1269	CMP-3-deoxy-D-manno-octulosonate biosynthesis I	CMP-Kdo biosynthesis I
Nesting	3.21662	0.0179213	Biosynthesis	Cell Structure Biosynthesis	PWY-6467	Kdo transfer to lipid IVA III (Chlamydia)	Kdo transfer to lipid IVA III
Nesting	3.21658	0.0179213	Biosynthesis	Cell Structure Biosynthesis	NAGLIPASYN-PWY	Lipid IVA biosynthesis	Lipid IVA biosynthesis
Nesting	3.21588	0.0305317	Generation of Precursor Metabolites and Energy	TCA cycle	TCA	TCA cycle I (prokaryotic)	TCA cycle I
Nesting	3.21528	0.0231753	Biosynthesis	Carboxylic Acid Biosynthesis	PWY-6163	Chorismate biosynthesis (from 3-dehydroquinate)	Chorismate biosynthesis
Nesting	3.21501	0.0229204	Biosynthesis	Amino Acid Biosynthesis	HISTSYN-PWY	L-Histidine biosynthesis	L-Histidine biosynthesis
Nesting	3.21485	0.0302644	Biosynthesis	Amino Acid Biosynthesis	ILEUSYN-PWY	L-Isoleucine biosynthesis I (from threonine)	L-Isoleucine biosynthesis I_Thr
Nesting	3.21485	0.0302644	Biosynthesis	Amino Acid Biosynthesis	VALSYN-PWY	L-Valine biosynthesis	L-Valine biosynthesis
Nesting	3.21318	0.0278116	Biosynthesis	Carboxylic Acid Biosynthesis	ARO-PWY	Chorismate biosynthesis I	Chorismate biosynthesis I
Nesting	3.2128	0.0141223	Biosynthesis	Secondary Metabolite Biosynthesis	PWY-6703	PreQ0 biosynthesis	PreQ0 biosynthesis
Nesting	3.20826	0.0225017	Biosynthesis	Other Biosynthesis	PWY-6147	6-hydroxymethyl-dihydropterin diphosphate biosynthesis I	HMDPP biosynthesis I
Nesting	3.20819	0.0288603	Generation of Precursor Metabolites and Energy	TCA cycle	PWY-6969	TCA cycle V (2-oxoglutarate:ferredoxin oxidoreductase)	TCA cycle V
Nesting	3.20763	0.0415388	Generation of Precursor Metabolites and Energy	Fermentation (to Pyruvate)	PWY-7111	Pyruvate fermentation to isobutanol (engineered)	Pyruvate fermentation to isobutanol
Nesting	3.20546	0.0406992	Generation of Precursor Metabolites and Energy	TCA cycle	REDCITCYC	TCA cycle VIII (helicobacter)	TCA cycle VIII
Nesting	3.19867	0.024514	Biosynthesis	Amino Acid Biosynthesis	BRANCHED-CHAIN-AA-SYN-PWY	Superpathway of branched chain amino acid biosynthesis	BCAA biosynthesis
Nesting	3.18903	0.0212007	Biosynthesis	Secondary Metabolite Biosynthesis	NONMEVIPP-PWY	Methylerythritol phosphate pathway I	MEP pathway I
Nesting	3.18903	0.0212007	Biosynthesis	Secondary Metabolite Biosynthesis	PWY-7560	Methylerythritol phosphate pathway II	MEP pathway II
Nesting	3.18852	0.0248007	Biosynthesis	Tetrapyrrole Biosynthesis	PWY-5189	Tetrapyrrole biosynthesis II (from glycine)	Tetrapyrrole biosynthesis II_Gly
Nesting	3.17669	0.0313166	Biosynthesis	Amino Acid Biosynthesis	PWY-5104	L-Isoleucine biosynthesis IV	L-Isoleucine biosynthesis IV
Nesting	3.16766	0.0389764	Generation of Precursor Metabolites and Energy	Pentose Phosphate Pathways	NONOXIPENT-PWY	Pentose phosphate pathway (non-oxidative branch)	Pentose phosphate pathway
Nesting	3.16606	0.0141403	Biosynthesis	Cofactor, Carrier, and Vitamin Biosynthesis	RIBOSYN2-PWY	Flavin biosynthesis I (bacteria and plants)	Flavin biosynthesis I
Nesting	3.16533	0.0159993	Biosynthesis	Amino Acid Biosynthesis	PWY-3001	Superpathway of L-isoleucine biosynthesis I	L-Isoleucine biosynthesis I
Nesting	3.16421	0.0397693	Generation of Precursor Metabolites and Energy	TCA cycle	PWY-7254	TCA cycle VII (acetate-producers)	TCA cycle VII
Nesting	3.16324	0.0267252	Biosynthesis	Amino Acid Biosynthesis	SER-GLYSYN-PWY	Superpathway of L-serine and glycine biosynthesis I	L-Serine and glycine biosynthesis I
Nesting	3.14809	0.0325989	Biosynthesis	Cofactor, Carrier, and Vitamin Biosynthesis	PWY-7371	1,4-dihydroxy-6-naphthoate biosynthesis II	DHNA biosynthesis II
Nesting	3.14809	0.0325989	Biosynthesis	Cofactor, Carrier, and Vitamin Biosynthesis	PWY-7373	Superpathway of demethylmenaquinol-6 biosynthesis II	DMKH6 biosynthesis II
Nesting	3.14761	0.0257432	Biosynthesis	Carbohydrate Biosynthesis	PWY-6143	CMP-pseudaminate biosynthesis	CMP-pseudaminate biosynthesis
Nesting	3.14669	0.0279817	Biosynthesis	Carbohydrate Biosynthesis	PWY-7031	Protein N-glycosylation (bacterial)	Protein N-glycosylation
Nesting	3.14665	0.0115892	Macromolecule Modification	Nucleic Acid Processing	PWY-6700	Queuosine biosynthesis	Queuosine biosynthesis
Nesting	3.1461	0.0275057	Biosynthesis	Cofactor, Carrier, and Vitamin Biosynthesis	PWY-6891	Thiazole biosynthesis II (Bacillus)	Thiazole biosynthesis II
Nesting	3.14248	0.0248007	Biosynthesis	Cofactor, Carrier, and Vitamin Biosynthesis	PWY-6892	Thiazole biosynthesis I (E. coli)	Thiazole biosynthesis I
Nesting	3.13048	0.0143301	Biosynthesis	Amino Acid Biosynthesis	ASPASN-PWY	Superpathway of L-aspartate and L-asparagine biosynthesis	L-Aspartate and L-asparagine biosynthesis
Nesting	3.1176	0.0121238	Biosynthesis	Amino Acid Biosynthesis	THRESYN-PWY	Superpathway of L-threonine biosynthesis	L-Threonine biosynthesis
Nesting	3.08996	0.0176514	Biosynthesis	Carbohydrate Biosynthesis	PWY-6749	CMP-legionaminate biosynthesis I	CMP-legionaminate biosynthesis I
Nesting	3.06716	0.0431785	Biosynthesis	Cofactor, Carrier, and Vitamin Biosynthesis	PANTO-PWY	Phosphopantothenate biosynthesis I	Phosphopantothenate biosynthesis I
Nesting	3.05647	0.0122465	Biosynthesis	Amino Acid Biosynthesis	DAPLYSINESYN-PWY	L-Lysine biosynthesis I	L-Lysine biosynthesis I
Nesting	3.01641	0.0279817	Biosynthesis	Cofactor, Carrier, and Vitamin Biosynthesis	PANTOSYN-PWY	Pantothenate and coenzyme A biosynthesis I	Pantothenate and coenzyme A biosynthesis I
Nesting	2.81755	0.0177695	Biosynthesis	Carbohydrate Biosynthesis	CALVIN-PWY	Calvin-Benson-Bassham cycle	CBB cycle
Nesting	2.77727	0.0139808	Biosynthesis	Carbohydrate Biosynthesis	GLUCONEO-PWY	Gluconeogenesis I	Gluconeogenesis I

## Sheet: Table S6_spearman_gm_action
Table S6. Results of Spearman's correlations between nesting actions and gut microbial features
Nesting behavior	Subjects	Gut microbial features	Spearman rho (ρ)	p-value
Latency to initiate nesting	Nesting pairs	Shannon index	0.548	0.0186
		Campylobacteraceae	−0.525	0.0253
		Lactobacillaceae	0.496	0.0365
		C. sp.	−0.525	0.0253
Duration in nesting box	Nesting females	Faith's PD	0.75	0.0255
		L. aviarius	0.712	0.0397
Latency to initiate nesting	Nesting males	Lactobacillaceae	0.731	0.0305
Fetching nest materials back to the nesting box		Lactobacillaceae	0.733	0.0311

## Sheet: Table S7_spearman_gm_goi
Table S7. Spearman's correlations between GOI expression in brain regions and gut microbial features
GOIs	Brain regions	Subjects	Gut microbial features	Spearman rho (ρ)	p-value	FDR-adjusted p
gnrhr	AMP	All pairs	Faith's PD	−0.558	0.00134919	0.0256346
vipr1	AMP		Shannon index	0.511	0.00390444	0.0370922
ptpn5	AMP		Shannon index	0.519	0.00329434	0.0370922
tac1	SBN		Faith's PD	−0.471	0.0086	0.1617
drd3	SBN		L. aviarius	0.571	0.00346297	0.0692594
gnrh1	PM		Shannon index	−0.598	0.000476704	0.00953408
gnrh1	PM		Campylobacteraceae	0.485	0.0066	0.1317
gnrhr	AMP	All females	Faith's PD	−0.668	0.00803676	0.0763492
ptpn5	AMP		Faith's PD	0.754	0.00173723	0.0330074
vipr1	AMP		Shannon index	0.707	0.0042	0.0805
vip	AMP		L. unclassified	−0.678	0.0071	0.1348
th	SBN		Faith's PD	0.707	0.00423819	0.0702652
gnrhr	SBN		Faith's PD	0.677	0.00702652	0.0702652
drd3	SBN		Shannon index	0.729	0.00286777	0.0573553
avpi1	SBN		Lactobacillaceae	0.743	0.00216797	0.0433595
avpi1	SBN		L. intermedius	0.736	0.00249856	0.0499712
drd3	SBN		L. aviarius	0.784	0.000992458	0.0198492
th	PM		Shannon index	−0.686	0.0061	0.0994
drd3	PM		Shannon index	0.654	0.0099	0.0994
vipr2	SBN	All males	L. unclassified	0.681	0.0069	0.1388
avpi1	DNP		Lactobacillaceae	−0.679	0.0067	0.1332
vip	PM		L. aviarius	0.694	0.0021978	0.043956
gnrhr	SBN	Nesting pairs	Faith's PD	0.877	0.00180556	0.0361111
th	SBN		L. intermedius	0.806	0.0072	0.1443
avpr1a	SBN		L. aviarius	0.808	0.0083	0.0833
tacr1	SBN		L. aviarius	0.86	0.00291005	0.0582011
Bold: adjusted p-value < 0.05
